# Supplementary material for: XMetDB: an open access database for xenobiotic metabolism
Source: J Cheminform. 2016 Sep 15;8:47. doi: 10.1186/s13321-016-0161-3 (PMC5025591; doi:10.1186/s13321-016-0161-3)
Supplement: Supplementary file 1 — 10.1186/s13321-016-0161-3 Example of exported SDF file from XMetDB. [file 13321_2016_161_MOESM1_ESM.sdf]

2-2prime-4-5-5prime-pentachlorobiphenyl
  MOE2008           3D

 17 18  0  0  0  0  0  0  0  0999 V2000
    1.2380    0.6400    0.0010 C   0  0  0  0  0  0  0  0  0  0  0  0
    2.4750    1.4960    0.0000 C   0  0  0  0  0  0  0  0  0  0  0  0
   -0.0230    1.2590    0.0020 C   0  0  0  0  0  0  0  0  0  0  0  0
   -1.2460    0.5850    0.0020 C   0  0  0  0  0  0  0  0  0  0  0  0
   -2.6790    1.5360    0.0040 Cl  0  0  0  0  0  0  0  0  0  0  0  0
   -1.2490   -0.7980    0.0010 C   0  0  0  0  0  0  0  0  0  0  0  0
   -2.6850   -1.7430    0.0020 Cl  0  0  0  0  0  0  0  0  0  0  0  0
   -0.0340   -1.4680    0.0000 C   0  0  0  0  0  0  0  0  0  0  0  0
    1.1880   -0.7740    0.0000 C   0  0  0  0  0  0  0  0  0  0  0  0
    2.5590   -1.8280   -0.0020 Cl  0  0  0  0  0  0  0  0  0  0  0  0
    3.7350    0.8760   -0.0010 C   0  0  0  0  0  0  0  0  0  0  0  0
    4.9470    1.5630   -0.0010 C   0  0  0  0  0  0  0  0  0  0  0  0
    6.4210    0.6900   -0.0020 Cl  0  0  0  0  0  0  0  0  0  0  0  0
    4.9600    2.9430    0.0000 C   0  0  0  0  0  0  0  0  0  0  0  0
    3.7440    3.6100    0.0010 C   0  0  0  0  0  0  0  0  0  0  0  0
    2.5240    2.9120    0.0010 C   0  0  0  0  0  0  0  0  0  0  0  0
    1.1490    3.9640    0.0020 Cl  0  0  0  0  0  0  0  0  0  0  0  0
  1  2  1  0  0  0  0
  1  3  1  0  0  0  0
  1  9  2  0  0  0  0
  2 11  1  0  0  0  0
  2 16  2  0  0  0  0
  3  4  2  0  0  0  0
  4  5  1  0  0  0  0
  4  6  1  0  0  0  0
  6  7  1  0  0  0  0
  6  8  2  0  0  0  0
  8  9  1  0  0  0  0
  9 10  1  0  0  0  0
 11 12  2  0  0  0  0
 12 13  1  0  0  0  0
 12 14  1  0  0  0  0
 14 15  2  0  0  0  0
 15 16  1  0  0  0  0
 16 17  1  0  0  0  0
M  END
> <XMETDB Observation>
XMETDB3

> <XMETDB Observation URI>
http://www.xmetdb.org/xmetdb/protocol/XMETDB3

> <XMETDB Status>
Not curated

> <XMETDB Entry>
Substrate

> <XMETDB Experiment type>
Enzymes

> <XMETDB Enzyme>
CYP2A6
cytochrome P450, family 2, subfamily A, polypeptide 6
P11509

> <XMETDB Alleles>
1A,1B1,1B2,1B3,1B4,1B5,1B6,1B7,1B8,1B9,1B10,1B11,1B12,1B13,1B14,1B15,1B16,1B17,1C,1D,1E,1F,1G,1H,1J,1K,1L,1X2A,1X2B,2,3,4A,4B,4C,4D,4E,4F,4G,4H,5,6,7,8,9A,9B,10,11,12A,12B,12C,13,14,15,16,17,18A,18B,18C,19,20,21,22,23,24A,24B,25,26,27,28A,28B,29,30,31A,31B,32,33,34,35A,35B,36,37

> <XMETDB Reference>
doi:10.1016/j.bbrc.2006.03.122

> <XMETDB Comments>
[0.5 pmol/min/pmol CYP P450]

> <XMETDB Atoms>


> <XMETDB Atoms Uncertainty>
Certain

$$$$
Molecule from ChemDoodle Web Components

http://www.ichemlabs.com
 18 19  0  0  0  0            999 v2000
   -1.2990    0.2500    0.0000 C   0  0  0  0  0  0
   -0.4330   -0.2500    0.0000 C   0  0  0  0  0  0
   -0.4330   -1.2500    0.0000 C   0  0  0  0  0  0
   -1.2990   -1.7500    0.0000 C   0  0  0  0  0  0
   -2.1651   -1.2500    0.0000 C   0  0  0  0  0  0
   -2.1651   -0.2500    0.0000 C   0  0  0  0  0  0
    0.4330    0.2500    0.0000 C   0  0  0  0  0  0
    0.4330    1.2500    0.0000 C   0  0  0  0  0  0
    1.2990    1.7500    0.0000 C   0  0  0  0  0  0
    2.1651    1.2500    0.0000 C   0  0  0  0  0  0
    2.1651    0.2500    0.0000 C   0  0  0  0  0  0
    1.2990   -0.2500    0.0000 C   0  0  0  0  0  0
    0.4330   -1.7500    0.0000 Cl  0  0  0  0  0  0
   -3.0311    0.2500    0.0000 Cl  0  0  0  0  0  0
   -0.4330    1.7500    0.0000 Cl  0  0  0  0  0  0
    3.0311   -0.2500    0.0000 Cl  0  0  0  0  0  0
    3.0311    1.7500    0.0000 Cl  0  0  0  0  0  0
   -3.0311   -1.7500    0.0000 O   0  0  0  0  0  0
  1  2  1  0     0  0
  2  3  2  0     0  0
  3  4  1  0     0  0
  4  5  2  0     0  0
  5  6  1  0     0  0
  6  1  2  0     0  0
  2  7  1  0     0  0
  7  8  1  0     0  0
  8  9  2  0     0  0
  9 10  1  0     0  0
 10 11  2  0     0  0
 11 12  1  0     0  0
 12  7  2  0     0  0
  3 13  1  0     0  0
  6 14  1  0     0  0
  8 15  1  0     0  0
 11 16  1  0     0  0
 10 17  1  0     0  0
  5 18  1  0     0  0
M  END
> <XMETDB Observation>
XMETDB3

> <XMETDB Observation URI>
http://www.xmetdb.org/xmetdb/protocol/XMETDB3

> <XMETDB Entry>
Product

> <XMETDB Product amount>
Major

> <XMETDB Atoms>


> <XMETDB Atoms Uncertainty>
Certain

$$$$
